# Supplementary material for: Construction of mRNA prognosis signature associated with differentially expressed genes in early stage of stomach adenocarcinomas based on TCGA and GEO datasets
Source: Eur J Med Res. 2022 Oct 17;27:205. doi: 10.1186/s40001-022-00827-4 (PMC9578190; doi:10.1186/s40001-022-00827-4)
Supplement: Supplementary file 3 — Additional file 3: Table S1. The sequences of primers used in this study. [file 40001_2022_827_MOESM3_ESM.csv]

	ONTOLOGY	ID	Description	GeneRatio	BgRatio	pvalue	p.adjust	qvalue	geneID	Count
GO:0035637	BP	GO:0035637	multicellular organismal signaling	24/491	204/18670	9.11909E-10	3.66952E-06	3.42206E-06	5023/3708/83700/6547/54112/23114/1760/8912/857/783/3752/10060/3768/2898/492/10021/844/3770/1133/776/10008/2859/4897/26047	24
GO:0006874	BP	GO:0006874	cellular calcium ion homeostasis	31/491	458/18670	1.66486E-06	0.002991598	0.002789852	10800/5023/3708/5579/6547/5731/84502/1760/2826/857/783/6368/6356/643/794/27112/2890/57338/2898/51554/2740/6363/492/844/55503/776/79054/2911/2859/2904/10874	31
GO:0072503	BP	GO:0072503	cellular divalent inorganic cation homeostasis	32/491	493/18670	2.75755E-06	0.002991598	0.002789852	10800/5023/3708/5579/6547/4502/5731/84502/1760/2826/857/783/6368/6356/643/794/27112/2890/57338/2898/51554/2740/6363/492/844/55503/776/79054/2911/2859/2904/10874	32
GO:0055074	BP	GO:0055074	calcium ion homeostasis	31/491	471/18670	2.97376E-06	0.002991598	0.002789852	10800/5023/3708/5579/6547/5731/84502/1760/2826/857/783/6368/6356/643/794/27112/2890/57338/2898/51554/2740/6363/492/844/55503/776/79054/2911/2859/2904/10874	31
GO:0006816	BP	GO:0006816	calcium ion transport	29/491	434/18670	4.64102E-06	0.003735089	0.003483204	10800/5023/3708/5579/286097/6547/84502/3603/4638/64805/6236/8912/857/783/2864/6347/27112/57338/255022/6363/492/844/55503/776/10008/79054/29850/2859/2904	29
GO:0032330	BP	GO:0032330	regulation of chondrocyte differentiation	9/491	52/18670	7.5275E-06	0.005048444	0.004707989	4094/392255/7483/654/2737/2202/579/658/10736	9
GO:0051480	BP	GO:0051480	regulation of cytosolic calcium ion concentration	25/491	357/18670	9.49009E-06	0.005455446	0.005087544	10800/5023/3708/6547/5731/84502/2826/857/783/643/794/27112/2890/57338/51554/2740/6363/492/844/55503/776/2911/2859/2904/10874	25
GO:0019226	BP	GO:0019226	transmission of nerve impulse	10/491	72/18670	1.7967E-05	0.008033223	0.007491483	5023/83700/54112/23114/8912/2898/1133/2859/4897/26047	10
GO:0061035	BP	GO:0061035	regulation of cartilage development	10/491	72/18670	1.7967E-05	0.008033223	0.007491483	4094/392255/7483/654/2737/2202/2487/579/658/10736	10
GO:0061337	BP	GO:0061337	cardiac conduction	14/491	146/18670	3.18651E-05	0.012408019	0.011571253	3708/6547/1760/857/783/3752/10060/3768/492/10021/844/3770/776/10008	14
GO:0070838	BP	GO:0070838	divalent metal ion transport	29/491	483/18670	3.45525E-05	0.012408019	0.011571253	10800/5023/3708/5579/286097/6547/84502/3603/4638/64805/6236/8912/857/783/2864/6347/27112/57338/255022/6363/492/844/55503/776/10008/79054/29850/2859/2904	29
GO:0008016	BP	GO:0008016	regulation of heart contraction	19/491	251/18670	3.8892E-05	0.012408019	0.011571253	3708/10659/6547/1760/8912/857/783/3752/10060/3768/7068/2740/492/10021/844/3770/776/10008/10874	19
GO:1903522	BP	GO:1903522	regulation of blood circulation	21/491	297/18670	4.23146E-05	0.012408019	0.011571253	5023/3708/10659/6547/1760/8912/857/3274/783/3752/10060/3768/7068/2740/492/10021/844/3770/776/10008/10874	21
GO:0072511	BP	GO:0072511	divalent inorganic cation transport	29/491	489/18670	4.31691E-05	0.012408019	0.011571253	10800/5023/3708/5579/286097/6547/84502/3603/4638/64805/6236/8912/857/783/2864/6347/27112/57338/255022/6363/492/844/55503/776/10008/79054/29850/2859/2904	29
GO:0060047	BP	GO:0060047	heart contraction	20/491	280/18670	5.56646E-05	0.014763454	0.013767844	3708/10659/6547/1760/8912/857/783/3752/10060/3768/7068/2740/492/10021/844/3770/776/85366/10008/10874	20
GO:0099509	BP	GO:0099509	regulation of presynaptic cytosolic calcium ion concentration	5/491	17/18670	5.87016E-05	0.014763454	0.013767844	5023/783/794/492/776	5
GO:0006936	BP	GO:0006936	muscle contraction	23/491	360/18670	8.84954E-05	0.020204441	0.018841904	5023/6547/8082/4638/1760/59/7169/8912/857/4660/783/3752/3768/10021/844/7135/776/85366/10008/493829/4622/4619/10874	23
GO:0003015	BP	GO:0003015	heart process	20/491	290/18670	9.03777E-05	0.020204441	0.018841904	3708/10659/6547/1760/8912/857/783/3752/10060/3768/7068/2740/492/10021/844/3770/776/85366/10008/10874	20
GO:0002062	BP	GO:0002062	chondrocyte differentiation	12/491	123/18670	9.79429E-05	0.020743276	0.019344402	4094/392255/7483/654/2737/7373/2202/6423/579/658/10736/1690	12
GO:0070098	BP	GO:0070098	chemokine-mediated signaling pathway	10/491	88/18670	0.000103982	0.020921144	0.019510275	9353/2826/6368/6356/6347/643/51554/6363/2859/414062	10
GO:0003012	BP	GO:0003012	muscle system process	27/491	465/18670	0.000112084	0.021447861	0.020001472	2934/5023/6547/8082/4638/1760/59/7169/3488/8912/857/5152/4660/2660/783/3752/3768/10021/844/7135/776/85366/10008/493829/4622/4619/10874	27
GO:0007204	BP	GO:0007204	positive regulation of cytosolic calcium ion concentration	21/491	319/18670	0.00011726	0.021447861	0.020001472	10800/3708/6547/5731/84502/2826/857/783/643/27112/57338/51554/2740/6363/844/55503/776/2911/2859/2904/10874	21
GO:0042670	BP	GO:0042670	retinal cone cell differentiation	4/491	11/18670	0.000134624	0.022089121	0.020599486	6096/7068/5146/6101	4
GO:0046549	BP	GO:0046549	retinal cone cell development	4/491	11/18670	0.000134624	0.022089121	0.020599486	6096/7068/5146/6101	4
GO:0051216	BP	GO:0051216	cartilage development	16/491	209/18670	0.000137234	0.022089121	0.020599486	4094/4920/392255/7483/654/2737/7373/2202/4256/2487/6423/579/658/10736/23314/1690	16
GO:0099566	BP	GO:0099566	regulation of postsynaptic cytosolic calcium ion concentration	4/491	12/18670	0.000197747	0.029899572	0.02788322	3708/6547/2890/2911	4
GO:0001508	BP	GO:0001508	action potential	12/491	133/18670	0.000206231	0.029899572	0.02788322	5023/54112/8912/857/783/3752/2898/10021/776/10008/2859/4897	12
GO:0048705	BP	GO:0048705	skeletal system morphogenesis	17/491	239/18670	0.000208049	0.029899572	0.02788322	64651/4920/7483/654/2737/7373/4256/6423/579/64399/158326/658/10736/23314/9496/79977/1690	17
GO:1990868	BP	GO:1990868	response to chemokine	10/491	97/18670	0.000234808	0.03068982	0.028620176	9353/2826/6368/6356/6347/643/51554/6363/2859/414062	10
GO:1990869	BP	GO:1990869	cellular response to chemokine	10/491	97/18670	0.000234808	0.03068982	0.028620176	9353/2826/6368/6356/6347/643/51554/6363/2859/414062	10
GO:0007517	BP	GO:0007517	muscle organ development	24/491	410/18670	0.000236428	0.03068982	0.028620176	6943/1634/3908/26471/64321/4638/1073/7049/23414/8912/857/4211/9734/2660/4223/3776/844/7135/85366/4036/493829/6910/2248/5629	24
GO:0070588	BP	GO:0070588	calcium ion transmembrane transport	20/491	315/18670	0.000272757	0.034299144	0.031986096	3708/286097/6547/84502/64805/6236/8912/783/27112/57338/255022/6363/844/55503/776/10008/79054/29850/2859/2904	20
GO:0050900	BP	GO:0050900	leukocyte migration	27/491	499/18670	0.0003478	0.042410518	0.03955046	4920/159296/9353/83700/347/6403/90865/148823/3603/3680/64805/857/2660/6368/6356/6347/643/26228/6363/3543/29802/8795/7784/414062/54210/56300/2302	27
GO:0045956	BP	GO:0045956	positive regulation of calcium ion-dependent exocytosis	5/491	25/18670	0.000423595	0.049822098	0.046462221	8912/783/8941/776/7784	5
GO:0086091	BP	GO:0086091	regulation of heart rate by cardiac conduction	6/491	38/18670	0.000433343	0.049822098	0.046462221	857/783/3752/10021/776/10008	6
GO:0044449	CC	GO:0044449	contractile fiber part	20/527	221/19717	2.1849E-06	0.000566256	0.000501873	27295/1465/1073/91624/59/23345/7169/81493/8572/4660/10979/10060/844/113146/7135/776/127495/85366/4622/4619	20
GO:0030017	CC	GO:0030017	sarcomere	19/527	204/19717	2.55646E-06	0.000566256	0.000501873	27295/1465/1073/91624/23345/7169/81493/8572/4660/10979/10060/844/113146/7135/776/127495/85366/4622/4619	19
GO:0062023	CC	GO:0062023	collagen-containing extracellular matrix	28/527	406/19717	5.14801E-06	0.000579267	0.000513405	6649/1634/8425/3908/10516/284297/127435/8404/2688/7041/7078/10418/4958/7373/151887/2199/2202/79875/4256/6423/256158/158326/221914/7784/3263/3698/1690/3898	28
GO:0043292	CC	GO:0043292	contractile fiber	20/527	234/19717	5.2304E-06	0.000579267	0.000513405	27295/1465/1073/91624/59/23345/7169/81493/8572/4660/10979/10060/844/113146/7135/776/127495/85366/4622/4619	20
GO:0030016	CC	GO:0030016	myofibril	19/527	224/19717	9.99586E-06	0.000885633	0.000784938	27295/1465/1073/91624/23345/7169/81493/8572/4660/10979/10060/844/113146/7135/776/127495/85366/4622/4619	19
GO:0043025	CC	GO:0043025	neuronal cell body	31/527	497/19717	1.23509E-05	0.000911908	0.000808225	5136/5802/4920/10439/322/347/6547/5153/23467/120892/5152/9590/5816/3752/1501/79739/2890/3359/2898/3776/1620/339479/658/3326/3770/10008/29850/80975/2173/84152/26047	31
GO:0045211	CC	GO:0045211	postsynaptic membrane	22/527	323/19717	6.2957E-05	0.003984278	0.003531271	5023/5802/145581/322/6547/8082/23345/57692/8572/3752/2562/2890/3359/2898/57689/3738/3838/1133/2911/2904/4897/55879	22
GO:0042383	CC	GO:0042383	sarcolemma	13/527	136/19717	7.41702E-05	0.004107172	0.003640193	3908/6547/8082/81493/857/5152/783/3752/10060/844/113146/776/493829	13
GO:0097060	CC	GO:0097060	synaptic membrane	25/527	432/19717	0.000271104	0.013344323	0.011827094	5023/5802/145581/322/6547/8082/5064/23345/57692/8572/3752/2562/794/2890/3359/2898/57689/3738/3838/1133/776/2911/2904/4897/55879	25
GO:0034703	CC	GO:0034703	cation channel complex	15/527	220/19717	0.000887148	0.039300664	0.034832239	8912/783/3752/10060/2890/3359/2898/3776/3738/10021/3770/776/10008/2904/26047	15
GO:0034705	CC	GO:0034705	potassium channel complex	9/527	96/19717	0.001073788	0.043244353	0.038327537	3752/10060/2898/3776/3738/10021/3770/10008/26047	9
GO:0099055	CC	GO:0099055	integral component of postsynaptic membrane	10/527	117/19717	0.001183639	0.043696001	0.038727833	5023/5802/145581/6547/3752/2890/3359/57689/3738/4897	10
GO:0016528	CC	GO:0016528	sarcoplasm	8/527	80/19717	0.001325389	0.045002408	0.039885703	2934/3708/10335/6547/84502/1760/57338/844	8
GO:0099634	CC	GO:0099634	postsynaptic specialization membrane	9/527	101/19717	0.001538485	0.045002408	0.039885703	5802/145581/3752/2890/57689/3838/2911/2904/4897	9
GO:0031674	CC	GO:0031674	I band	11/527	143/19717	0.00162176	0.045002408	0.039885703	27295/1465/1073/91624/81493/8572/4660/10979/844/113146/776	11
GO:0098936	CC	GO:0098936	intrinsic component of postsynaptic membrane	10/527	122/19717	0.001625369	0.045002408	0.039885703	5023/5802/145581/6547/3752/2890/3359/57689/3738/4897	10
GO:0005261	MF	GO:0005261	cation channel activity	25/484	319/17697	2.56473E-06	0.00168246	0.001519938	5023/3708/84502/8912/783/3752/10060/3768/27112/2890/57338/3359/255022/2898/3776/3738/10021/55503/3770/776/10008/79054/29850/2904/131096	25
GO:0022839	MF	GO:0022839	ion gated channel activity	25/484	334/17697	5.78646E-06	0.00189796	0.00171462	5023/3708/84502/8912/783/3752/2562/3768/27112/2890/57338/3359/255022/2898/3776/3738/10021/3770/776/10008/29850/338440/2904/55879/131096	25
GO:0022836	MF	GO:0022836	gated channel activity	25/484	343/17697	9.18297E-06	0.001971884	0.001781403	5023/3708/84502/8912/783/3752/2562/3768/27112/2890/57338/3359/255022/2898/3776/3738/10021/3770/776/10008/29850/338440/2904/55879/131096	25
GO:0005216	MF	GO:0005216	ion channel activity	28/484	416/17697	1.20237E-05	0.001971884	0.001781403	5023/3708/84502/8912/783/3752/10060/2562/3768/27112/2890/57338/3359/255022/2898/3776/3738/10021/55503/3770/776/10008/79054/29850/338440/2904/55879/131096	28
GO:0022838	MF	GO:0022838	substrate-specific channel activity	28/484	428/17697	2.02041E-05	0.002650779	0.002394718	5023/3708/84502/8912/783/3752/10060/2562/3768/27112/2890/57338/3359/255022/2898/3776/3738/10021/55503/3770/776/10008/79054/29850/338440/2904/55879/131096	28
GO:0005201	MF	GO:0005201	extracellular matrix structural constituent	15/484	163/17697	4.25154E-05	0.004648351	0.004199329	1634/8425/3908/10516/127435/10418/7373/2199/2202/79875/4256/256158/4586/7784/84467	15
GO:0015267	MF	GO:0015267	channel activity	28/484	456/17697	6.20508E-05	0.005284792	0.00477429	5023/3708/84502/8912/783/3752/10060/2562/3768/27112/2890/57338/3359/255022/2898/3776/3738/10021/55503/3770/776/10008/79054/29850/338440/2904/55879/131096	28
GO:0022803	MF	GO:0022803	passive transmembrane transporter activity	28/484	457/17697	6.44487E-05	0.005284792	0.00477429	5023/3708/84502/8912/783/3752/10060/2562/3768/27112/2890/57338/3359/255022/2898/3776/3738/10021/55503/3770/776/10008/79054/29850/338440/2904/55879/131096	28
GO:0001664	MF	GO:0001664	G protein-coupled receptor binding	20/484	280/17697	9.42823E-05	0.006322805	0.005712033	25927/4920/7275/84870/5731/5064/7483/2781/5443/6368/6356/6347/6343/5539/6363/6295/414062/343637/10874/84152	20
GO:0015276	MF	GO:0015276	ligand-gated ion channel activity	13/484	138/17697	0.000107466	0.006322805	0.005712033	5023/3708/84502/2562/3768/2890/57338/3359/2898/10021/3770/2904/55879	13
GO:0022834	MF	GO:0022834	ligand-gated channel activity	13/484	138/17697	0.000107466	0.006322805	0.005712033	5023/3708/84502/2562/3768/2890/57338/3359/2898/10021/3770/2904/55879	13
GO:0015085	MF	GO:0015085	calcium ion transmembrane transporter activity	13/484	139/17697	0.000115661	0.006322805	0.005712033	3708/6547/84502/8912/783/27112/57338/255022/492/55503/776/79054/2904	13
GO:0099094	MF	GO:0099094	ligand-gated cation channel activity	11/484	105/17697	0.000140638	0.006727004	0.006077187	5023/3708/84502/3768/2890/57338/3359/2898/10021/3770/2904	11
GO:0022843	MF	GO:0022843	voltage-gated cation channel activity	13/484	142/17697	0.000143564	0.006727004	0.006077187	8912/783/3752/3768/255022/3776/3738/10021/3770/776/10008/2904/131096	13
GO:0048018	MF	GO:0048018	receptor ligand activity	28/484	482/17697	0.000159052	0.006955864	0.00628394	8742/90865/3603/2688/392255/2252/7483/654/2202/2660/5443/7252/6368/6356/6423/6347/6343/5539/55258/6363/4922/2922/7784/414062/27189/3552/2248/56300	28
GO:0015026	MF	GO:0015026	coreceptor activity	7/484	44/17697	0.00017476	0.007165144	0.006473004	8434/285704/4920/7049/3547/115350/5754	7
GO:0003779	MF	GO:0003779	actin binding	25/484	431/17697	0.00036146	0.013948101	0.01260074	2934/27295/10391/4046/85458/4638/23136/1073/91624/8522/23345/7169/644150/7145/8572/120892/10979/783/56062/8941/10486/7135/51361/4622/4619	25
GO:0046873	MF	GO:0046873	metal ion transmembrane transporter activity	25/484	438/17697	0.000458484	0.016709211	0.015095131	3708/6547/84502/8912/783/3752/10060/3768/27112/57338/255022/2898/3776/3738/492/10021/55503/6553/3770/776/10008/79054/29850/2904/131096	25
GO:0005262	MF	GO:0005262	calcium channel activity	11/484	123/17697	0.000560619	0.018375508	0.016600467	3708/84502/8912/783/27112/57338/255022/55503/776/79054/2904	11
GO:0005267	MF	GO:0005267	potassium channel activity	11/484	123/17697	0.000560619	0.018375508	0.016600467	3752/10060/3768/2898/3776/3738/10021/3770/10008/29850/131096	11
GO:0005539	MF	GO:0005539	glycosaminoglycan binding	16/484	229/17697	0.00058824	0.018375508	0.016600467	6649/1634/5802/8425/9353/6403/84870/7049/2252/151887/2660/5322/6368/79625/343637/57115	16
GO:0008201	MF	GO:0008201	heparin binding	13/484	169/17697	0.000778476	0.023212744	0.020970435	6649/5802/9353/6403/84870/7049/2252/151887/2660/5322/6368/79625/343637	13
GO:0004114	MF	GO:0004114	3',5'-cyclic-nucleotide phosphodiesterase activity	5/484	28/17697	0.000875182	0.024961708	0.022550452	5136/27115/5153/5152/5146	5
GO:0004112	MF	GO:0004112	cyclic-nucleotide phosphodiesterase activity	5/484	29/17697	0.001034007	0.02688513	0.024288075	5136/27115/5153/5152/5146	5
GO:0005244	MF	GO:0005244	voltage-gated ion channel activity	14/484	197/17697	0.001079197	0.02688513	0.024288075	8912/783/3752/3768/255022/3776/3738/10021/3770/776/10008/29850/2904/131096	14
GO:0022832	MF	GO:0022832	voltage-gated channel activity	14/484	197/17697	0.001079197	0.02688513	0.024288075	8912/783/3752/3768/255022/3776/3738/10021/3770/776/10008/29850/2904/131096	14
GO:0005125	MF	GO:0005125	cytokine activity	15/484	220/17697	0.001106553	0.02688513	0.024288075	8742/90865/3603/392255/654/2660/6368/6356/6347/55258/6363/414062/27189/3552/56300	15
GO:0047555	MF	GO:0047555	3',5'-cyclic-GMP phosphodiesterase activity	4/484	18/17697	0.001246313	0.029199338	0.026378735	5136/5153/5152/5146	4
GO:0015079	MF	GO:0015079	potassium ion transmembrane transporter activity	12/484	159/17697	0.001443014	0.032641971	0.029488815	3752/10060/3768/2898/3776/3738/10021/6553/3770/10008/29850/131096	12
GO:0036312	MF	GO:0036312	phosphatidylinositol 3-kinase regulatory subunit binding	3/484	10/17697	0.002113636	0.046218177	0.041753585	5783/222584/84985	3
GO:0038024	MF	GO:0038024	cargo receptor activity	8/484	85/17697	0.002253173	0.046234079	0.04176795	81035/284297/2350/7436/51554/136853/80975/84000	8
GO:0005518	MF	GO:0005518	collagen binding	7/484	67/17697	0.002313232	0.046234079	0.04176795	1634/127435/8404/4921/3680/7373/1690	7
GO:0098632	MF	GO:0098632	cell-cell adhesion mediator activity	6/484	50/17697	0.0023258	0.046234079	0.04176795	152330/23114/91624/128434/57689/4897	6
GO:0005044	MF	GO:0005044	scavenger receptor activity	6/484	51/17697	0.002576195	0.048911281	0.044186539	81035/284297/51554/136853/80975/84000	6
GO:0005249	MF	GO:0005249	voltage-gated potassium channel activity	8/484	87/17697	0.002609596	0.048911281	0.044186539	3752/3768/3776/3738/10021/3770/10008/131096	8
