# Supplementary material for: Construction of mRNA prognosis signature associated with differentially expressed genes in early stage of stomach adenocarcinomas based on TCGA and GEO datasets
Source: Eur J Med Res. 2022 Oct 17;27:205. doi: 10.1186/s40001-022-00827-4 (PMC9578190; doi:10.1186/s40001-022-00827-4)
Supplement: Supplementary file 4 — Additional file 4: Table S2. GO terms enriched the genes differentially expressed associated with early-stage STAD. [file 40001_2022_827_MOESM4_ESM.csv]

	ID	Description	GeneRatio	BgRatio	pvalue	p.adjust	qvalue	geneID	Count
hsa04060	hsa04060	Cytokine-cytokine receptor interaction	23/237	295/8113	0.000015647419228755	0.00394314964564626	0.00383773545294728	TNFSF12/LEPR/IL33/IL16/GH1/CCR10/GDF6/BMP6/MSTN/CCL23/CCL11/CCL2/CXCR5/TNFRSF13B/ACKR4/TNFRSF17/CCL19/BMPR1B/TNFRSF10B/CCL3L3/IL17C/IL1A/IL36G	23
hsa04020	hsa04020	Calcium signaling pathway	19/237	240/8113	0.0000718547501532985	0.00790429232364214	0.00769298292150634	PDE1A/CYSLTR1/P2RX1/ITPR1/PRKCB/SLC8A3/PTGER1/PDE1B/MYLK/FGF7/CACNA1H/HRH2/ATP2B3/CASQ1/CHRM5/CACNA1D/MYLK2/GRM1/FGF3	19
hsa04080	hsa04080	Neuroactive ligand-receptor interaction	24/237	353/8113	0.0000940987181385969	0.00790429232364214	0.00769298292150634	CYSLTR1/P2RX1/NR3C1/LEPR/PTGER1/GH1/HRH2/POMC/TSHB/GABRB3/THRB/GRIA1/SCT/PPY/GRIK2/GLP1R/NTS/GRP/CHRM5/GRM1/GPR35/GRIN2B/GABRQ/NMU	24
