# Supplementary material for: Construction of mRNA prognosis signature associated with differentially expressed genes in early stage of stomach adenocarcinomas based on TCGA and GEO datasets
Source: Eur J Med Res. 2022 Oct 17;27:205. doi: 10.1186/s40001-022-00827-4 (PMC9578190; doi:10.1186/s40001-022-00827-4)
Supplement: Supplementary file 6 — Additional file 6: Table S4. GO terms enriched the genes differentially expressed associated with the high-risk vs. low-risk group patients with STAD. [file 40001_2022_827_MOESM6_ESM.csv]

	ONTOLOGY	ID	Description	GeneRatio	BgRatio	pvalue	p.adjust	qvalue	geneID	Count	diff
GO:0003012	BP	GO:0003012	muscle system process	42/462	465/18670	4.41E-13	1.85E-09	1.59E-09	4638/10398/54206/5152/70/3778/59/7169/5058/1674/72/5350/6442/845/10580/5997/4205/1129/25802/1812/1264/477/3693/4629/3672/6865/2660/5021/221476/23336/8082/3741/7168/844/3757/1829/147/800/1906/2316/7132/4660	42	up-regulated
GO:0006936	BP	GO:0006936	muscle contraction	35/462	360/18670	5.38E-12	1.13E-08	9.70E-09	4638/10398/70/3778/59/7169/1674/72/5350/6442/845/10580/5997/1129/25802/1812/1264/477/3693/4629/3672/6865/5021/23336/8082/3741/7168/844/3757/1829/147/800/1906/2316/4660	35	up-regulated
GO:0009615	BP	GO:0009615	response to virus	32/462	326/18670	3.51E-11	4.90E-08	4.22E-08	3434/4599/23586/91543/60509/3433/3437/24138/4938/10561/117854/10964/79132/4939/4940/59/5359/9636/1129/55601/3665/2635/83666/5610/64135/51191/3459/10771/282616/5179/84871/2316	32	up-regulated
GO:0051607	BP	GO:0051607	defense response to virus	27/462	238/18670	4.69E-11	4.92E-08	4.24E-08	3434/4599/23586/91543/60509/3433/3437/24138/4938/117854/10964/79132/4939/4940/5359/9636/55601/3665/2635/83666/5610/64135/51191/10771/282616/84871/2316	27	up-regulated
GO:0090257	BP	GO:0090257	regulation of muscle system process	26/462	259/18670	1.57E-09	1.31E-06	1.13E-06	10398/54206/5152/3778/5058/5350/6442/114907/845/5997/4205/1129/1264/477/6865/2660/5021/221476/7168/844/1829/147/1906/2316/7132/4660	26	up-regulated
GO:0055002	BP	GO:0055002	striated muscle cell development	19/462	173/18670	6.10E-08	4.26E-05	3.67E-05	3688/70/5058/1073/845/5997/4205/25802/9734/4629/7345/124857/1465/221476/7168/844/57538/2318/1906	19	up-regulated
GO:0060337	BP	GO:0060337	type I interferon signaling pathway	14/462	95/18670	8.70E-08	4.56E-05	3.93E-05	3434/4599/91543/3433/3437/4938/3430/117854/4939/4940/9636/2634/6672/3665	14	up-regulated
GO:0071357	BP	GO:0071357	cellular response to type I interferon	14/462	95/18670	8.70E-08	4.56E-05	3.93E-05	3434/4599/91543/3433/3437/4938/3430/117854/4939/4940/9636/2634/6672/3665	14	up-regulated
GO:0060537	BP	GO:0060537	muscle tissue development	30/462	408/18670	1.20E-07	5.58E-05	4.81E-05	3688/57158/4638/70/5058/10211/1073/5350/5997/4205/9734/6840/221662/4629/2660/1465/221476/8516/10413/7291/1310/7168/844/653/57538/2006/1829/1906/23764/10512	30	up-regulated
GO:0034340	BP	GO:0034340	response to type I interferon	14/462	99/18670	1.48E-07	6.20E-05	5.34E-05	3434/4599/91543/3433/3437/4938/3430/117854/4939/4940/9636/2634/6672/3665	14	up-regulated
GO:0055001	BP	GO:0055001	muscle cell development	19/462	186/18670	1.94E-07	7.37E-05	6.35E-05	3688/70/5058/1073/845/5997/4205/25802/9734/4629/7345/124857/1465/221476/7168/844/57538/2318/1906	19	up-regulated
GO:0030198	BP	GO:0030198	extracellular matrix organization	27/462	368/18670	5.41E-07	0.000178662	0.000153871	3688/23332/1288/64094/10211/1287/2335/1511/1834/7057/3693/4629/3672/7077/2/1215/8516/4239/3915/59277/10631/1310/6696/2006/60495/3694/7132	27	up-regulated
GO:0031032	BP	GO:0031032	actomyosin structure organization	19/462	199/18670	5.54E-07	0.000178662	0.000153871	3688/23332/70/5058/1073/845/10580/4205/25802/1264/3693/4629/1465/5217/7168/844/2006/541468/1906	19	up-regulated
GO:0003015	BP	GO:0003015	heart process	23/462	290/18670	1.00E-06	0.000299917	0.000258302	70/10371/1674/5350/845/5997/4205/1129/477/2740/25937/27092/3741/786/10413/7168/844/3757/1829/7220/147/1906/2316	23	up-regulated
GO:0006937	BP	GO:0006937	regulation of muscle contraction	17/462	171/18670	1.25E-06	0.000348067	0.000299771	10398/3778/5350/845/5997/1129/1264/477/6865/5021/7168/844/1829/147/1906/2316/4660	17	up-regulated
GO:0045071	BP	GO:0045071	negative regulation of viral genome replication	10/462	59/18670	1.66E-06	0.000393458	0.000338863	3434/4599/91543/24138/4938/117854/4940/5359/9636/5610	10	up-regulated
GO:0014706	BP	GO:0014706	striated muscle tissue development	27/462	390/18670	1.66E-06	0.000393458	0.000338863	3688/57158/70/5058/10211/1073/5350/5997/4205/9734/6840/221662/4629/2660/221476/10413/7291/1310/7168/844/653/57538/2006/1829/1906/23764/10512	27	up-regulated
GO:0030239	BP	GO:0030239	myofibril assembly	11/462	73/18670	1.69E-06	0.000393458	0.000338863	3688/70/1073/845/4205/25802/4629/1465/7168/844/1906	11	up-regulated
GO:0043062	BP	GO:0043062	extracellular structure organization	28/462	422/18670	2.44E-06	0.000538338	0.000463641	3688/23332/1288/64094/10211/1287/2335/1511/1834/7057/3693/4629/3672/7077/2/1215/8516/4239/3915/59277/10631/1310/8027/6696/2006/60495/3694/7132	28	up-regulated
GO:0006939	BP	GO:0006939	smooth muscle contraction	13/462	110/18670	3.30E-06	0.000691257	0.000595341	4638/3778/59/5997/1129/1812/1264/477/4629/6865/5021/147/1906	13	up-regulated
GO:0051146	BP	GO:0051146	striated muscle cell differentiation	22/462	293/18670	4.22E-06	0.00084137	0.000724625	3688/70/5058/10211/1073/845/5997/4205/25802/9734/221662/4629/7345/124857/1465/221476/7168/844/10014/57538/2318/1906	22	up-regulated
GO:0008016	BP	GO:0008016	regulation of heart contraction	20/462	251/18670	4.74E-06	0.000902702	0.000777446	10371/1674/5350/845/5997/4205/1129/477/2740/27092/3741/786/7168/844/3757/1829/7220/147/1906/2316	20	up-regulated
GO:0010927	BP	GO:0010927	cellular component assembly involved in morphogenesis	13/462	115/18670	5.43E-06	0.000990209	0.000852811	3688/23332/8898/70/1073/845/4205/25802/4629/1465/7168/844/1906	13	up-regulated
GO:1901654	BP	GO:1901654	response to ketone	17/462	193/18670	6.52E-06	0.001139294	0.00098121	5764/54206/2770/167127/5350/114907/1026/7057/2660/5021/10413/5105/6696/1829/1843/1906/114131	17	up-regulated
GO:0060047	BP	GO:0060047	heart contraction	21/462	280/18670	7.08E-06	0.001186974	0.001022275	70/10371/1674/5350/845/5997/4205/1129/477/2740/27092/3741/786/7168/844/3757/1829/7220/147/1906/2316	21	up-regulated
GO:1903522	BP	GO:1903522	regulation of blood circulation	21/462	297/18670	1.73E-05	0.002796417	0.002408397	10371/1674/5350/845/5997/4205/1129/477/2740/5021/27092/3741/786/7168/844/3757/1829/7220/147/1906/2316	21	up-regulated
GO:0045069	BP	GO:0045069	regulation of viral genome replication	11/462	95/18670	2.28E-05	0.003532252	0.003042131	3434/4599/91543/24138/4938/117854/2040/4940/5359/9636/5610	11	up-regulated
GO:0031589	BP	GO:0031589	cell-substrate adhesion	23/462	354/18670	2.70E-05	0.004007765	0.003451664	3688/5764/23332/9723/10461/64094/1845/2335/10580/1793/7057/3693/3672/10085/10979/604/8516/3915/59277/10631/3694/54828/2316	23	up-regulated
GO:0007044	BP	GO:0007044	cell-substrate junction assembly	11/462	97/18670	2.77E-05	0.004007765	0.003451664	977/23332/7145/1845/2335/10580/7057/10979/3915/667/54828	11	up-regulated
GO:0034765	BP	GO:0034765	regulation of ion transmembrane transport	28/462	483/18670	2.99E-05	0.004069627	0.003504942	57158/140738/2040/3778/3779/5350/845/5997/1812/7057/2892/477/1188/2273/27092/3741/8787/786/7291/844/53405/3757/57338/7220/3745/2316/51719/2669	28	up-regulated
GO:0006940	BP	GO:0006940	regulation of smooth muscle contraction	9/462	65/18670	3.01E-05	0.004069627	0.003504942	3778/5997/1129/1264/477/6865/5021/147/1906	9	up-regulated
GO:0007517	BP	GO:0007517	muscle organ development	25/462	410/18670	3.51E-05	0.004594444	0.003956937	57158/4638/6876/70/5058/10211/1073/6442/5997/4205/9734/6840/221662/2660/221476/2273/55898/10413/7291/1310/7168/844/2006/1906/23764	25	up-regulated
GO:0009410	BP	GO:0009410	response to xenobiotic stimulus	20/462	292/18670	4.30E-05	0.005465536	0.00470716	54206/114907/845/5997/9734/1812/2660/5021/3176/27092/8787/5105/10014/1429/1551/5179/5153/1906/2729/8639	20	up-regulated
GO:1903901	BP	GO:1903901	negative regulation of viral life cycle	10/462	85/18670	4.65E-05	0.005728053	0.004933251	3434/4599/91543/24138/4938/117854/4940/5359/9636/5610	10	up-regulated
GO:0007229	BP	GO:0007229	integrin-mediated signaling pathway	11/462	103/18670	4.87E-05	0.005728053	0.004933251	3688/5764/9636/1793/3693/3672/10979/8516/667/3694/2316	11	up-regulated
GO:0008217	BP	GO:0008217	regulation of blood pressure	15/462	182/18670	4.92E-05	0.005728053	0.004933251	59/2981/1511/477/2740/4852/5021/4886/1215/4883/10631/7168/147/1579/1906	15	up-regulated
GO:0035296	BP	GO:0035296	regulation of tube diameter	13/462	143/18670	5.69E-05	0.006116249	0.005267583	3778/59/3779/5997/1812/477/3672/5021/116/3741/147/1906/2729	13	up-regulated
GO:0050880	BP	GO:0050880	regulation of blood vessel size	13/462	143/18670	5.69E-05	0.006116249	0.005267583	3778/59/3779/5997/1812/477/3672/5021/116/3741/147/1906/2729	13	up-regulated
GO:0097746	BP	GO:0097746	regulation of blood vessel diameter	13/462	143/18670	5.69E-05	0.006116249	0.005267583	3778/59/3779/5997/1812/477/3672/5021/116/3741/147/1906/2729	13	up-regulated
GO:0035150	BP	GO:0035150	regulation of tube size	13/462	144/18670	6.12E-05	0.006410404	0.005520923	3778/59/3779/5997/1812/477/3672/5021/116/3741/147/1906/2729	13	up-regulated
GO:0055075	BP	GO:0055075	potassium ion homeostasis	6/462	29/18670	6.51E-05	0.006594803	0.005679734	3778/495/477/496/3741/3757	6	up-regulated
GO:0060485	BP	GO:0060485	mesenchyme development	19/462	278/18670	6.85E-05	0.006594803	0.005679734	23332/9723/70/59/10371/72/2335/5308/221662/25937/10413/7291/55273/653/147906/51384/1906/10512/7041	19	up-regulated
GO:0039530	BP	GO:0039530	MDA-5 signaling pathway	4/462	10/18670	6.90E-05	0.006594803	0.005679734	79132/55601/3665/64135	4	up-regulated
GO:0043502	BP	GO:0043502	regulation of muscle adaptation	11/462	107/18670	6.92E-05	0.006594803	0.005679734	54206/5152/5058/6442/114907/5997/4205/221476/844/1906/7132	11	up-regulated
GO:0042692	BP	GO:0042692	muscle cell differentiation	23/462	385/18670	9.75E-05	0.009083834	0.007823397	3688/70/5058/10211/1073/845/5997/4205/25802/9734/221662/4629/7345/124857/1465/221476/8516/7168/844/10014/57538/2318/1906	23	up-regulated
GO:0019932	BP	GO:0019932	second-messenger-mediated signaling	25/462	439/18670	0.000105151	0.009459934	0.008147312	57158/5164/2770/5152/2981/5350/845/5997/1827/1812/7057/477/64784/2740/116/120892/6344/55273/844/57338/147/5741/1906/114131/10231	25	up-regulated
GO:0003018	BP	GO:0003018	vascular process in circulatory system	14/462	173/18670	0.000106089	0.009459934	0.008147312	3778/59/3779/5997/1812/477/3672/6865/5021/116/3741/147/1906/2729	14	up-regulated
GO:0007409	BP	GO:0007409	axonogenesis	26/462	468/18670	0.000114628	0.009772776	0.008416745	3688/9723/10371/5058/10211/2335/8301/7476/66008/5365/7345/6464/128434/658/51062/59277/6696/4133/1600/322/22865/23022/9260/2549/10512/25987	26	up-regulated
GO:0001975	BP	GO:0001975	response to amphetamine	6/462	32/18670	0.000116592	0.009772776	0.008416745	5997/9734/1812/5021/8787/5153	6	up-regulated
GO:0051968	BP	GO:0051968	positive regulation of synaptic transmission, glutamatergic	6/462	32/18670	0.000116592	0.009772776	0.008416745	2752/22930/1812/5021/116/27092	6	up-regulated
GO:0055067	BP	GO:0055067	monovalent inorganic cation homeostasis	13/462	154/18670	0.000121615	0.009993856	0.008607149	5164/3778/495/477/496/120892/3741/887/3757/1579/6549/1906/529	13	up-regulated
GO:0014075	BP	GO:0014075	response to amine	7/462	46/18670	0.000126091	0.010162449	0.008752348	5997/9734/1812/5021/3176/8787/5153	7	up-regulated
GO:0014743	BP	GO:0014743	regulation of muscle hypertrophy	9/462	78/18670	0.000129335	0.010227245	0.008808154	54206/5152/5058/5997/4205/2660/221476/1906/7132	9	up-regulated
GO:1904062	BP	GO:1904062	regulation of cation transmembrane transport	21/462	342/18670	0.000133084	0.010328778	0.008895598	57158/2040/3779/5350/845/5997/1812/2892/477/2273/27092/8787/786/7291/844/3757/57338/7220/2316/51719/2669	21	up-regulated
GO:0010721	BP	GO:0010721	negative regulation of cell development	21/462	344/18670	0.00014428	0.010994122	0.009468622	5764/9723/10371/5058/5997/7476/66008/221476/116/120892/85458/23258/10215/10631/6696/1809/4133/1600/5780/10512/29956	21	up-regulated
GO:1903532	BP	GO:1903532	positive regulation of secretion by cell	23/462	399/18670	0.000165217	0.012364729	0.010649049	23586/2752/23332/117854/85480/22930/6865/5021/79971/27159/116/120892/7291/64135/10631/8027/3459/6696/322/3745/1906/260434/114131	23	up-regulated
GO:0048525	BP	GO:0048525	negative regulation of viral process	10/462	99/18670	0.000170365	0.012526346	0.010788241	3434/4599/91543/24138/4938/117854/4940/5359/9636/5610	10	up-regulated
GO:0051047	BP	GO:0051047	positive regulation of secretion	24/462	428/18670	0.000181536	0.013117551	0.011297412	23586/2752/23332/117854/85480/22930/6865/5021/79971/27159/116/120892/7291/64135/10631/8027/3459/6696/322/1579/3745/1906/260434/114131	24	up-regulated
GO:0030007	BP	GO:0030007	cellular potassium ion homeostasis	4/462	13/18670	0.000221587	0.01546912	0.013322687	3778/495/477/496	4	up-regulated
GO:0042391	BP	GO:0042391	regulation of membrane potential	24/462	434/18670	0.000223247	0.01546912	0.013322687	5764/22930/8898/3778/2558/5350/845/1812/7476/2892/477/2273/10401/116/120892/27092/3741/3757/1829/3745/1906/2729/2316/114131	24	up-regulated
GO:0019079	BP	GO:0019079	viral genome replication	11/462	122/18670	0.000225153	0.01546912	0.013322687	3434/4599/91543/24138/4938/117854/2040/4940/5359/9636/5610	11	up-regulated
GO:0048813	BP	GO:0048813	dendrite morphogenesis	12/462	143/18670	0.000232587	0.015722163	0.013540619	3688/5764/10371/10006/8301/4205/7476/66008/120892/10152/4133/473	12	up-regulated
GO:0050804	BP	GO:0050804	modulation of chemical synaptic transmission	24/462	436/18670	0.000238924	0.015894135	0.013688728	3688/2752/5764/2770/22930/8898/10211/4885/1129/1812/7476/477/6865/5021/116/55288/120892/27092/5327/5217/6344/57338/3745/1906	24	up-regulated
GO:0099177	BP	GO:0099177	regulation of trans-synaptic signaling	24/462	437/18670	0.000247121	0.016182579	0.01393715	3688/2752/5764/2770/22930/8898/10211/4885/1129/1812/7476/477/6865/5021/116/55288/120892/27092/5327/5217/6344/57338/3745/1906	24	up-regulated
GO:0031345	BP	GO:0031345	negative regulation of cell projection organization	14/462	188/18670	0.000253952	0.016344758	0.014076825	9723/10371/66008/5365/120892/23258/5217/6696/1809/4133/1600/5780/10512/29956	14	up-regulated
GO:0048545	BP	GO:0048545	response to steroid hormone	22/462	385/18670	0.000257398	0.016344758	0.014076825	5764/54206/5058/114907/1026/7057/477/2660/5021/3176/116/10413/5105/1261/5187/6696/1829/1843/84709/1906/114131/7041	22	up-regulated
GO:0061337	BP	GO:0061337	cardiac conduction	12/462	146/18670	0.000282011	0.017640406	0.015192695	5350/845/4205/477/27092/3741/786/844/3757/1829/7220/2316	12	up-regulated
GO:0021535	BP	GO:0021535	cell migration in hindbrain	4/462	14/18670	0.000304177	0.018747134	0.016145857	3688/1600/2316/473	4	up-regulated
GO:0045214	BP	GO:0045214	sarcomere organization	7/462	53/18670	0.000312906	0.018763325	0.016159802	3688/1073/845/1465/7168/844/1906	7	up-regulated
GO:0010975	BP	GO:0010975	regulation of neuron projection development	26/462	499/18670	0.000313394	0.018763325	0.016159802	5526/5764/9723/950/10371/5058/2335/5997/7476/66008/5365/116/120892/23258/653/10152/6696/1809/4133/1600/5780/322/80258/10512/29956/64764	26	up-regulated
GO:0051966	BP	GO:0051966	regulation of synaptic transmission, glutamatergic	8/462	70/18670	0.00032587	0.019180175	0.016518811	2752/22930/1812/477/5021/116/120892/27092	8	up-regulated
GO:0032869	BP	GO:0032869	cellular response to insulin stimulus	15/462	216/18670	0.000329509	0.019180175	0.016518811	3667/5164/54206/5058/10580/9734/6464/2660/8471/5105/10014/11031/2729/2549/529	15	up-regulated
GO:0010959	BP	GO:0010959	regulation of metal ion transport	22/462	394/18670	0.000353866	0.020264527	0.017452703	57158/4638/2040/3779/5350/845/1812/477/2273/116/3741/8787/786/844/5187/3757/57338/7220/5741/2316/51719/2669	22	up-regulated
GO:0014741	BP	GO:0014741	negative regulation of muscle hypertrophy	6/462	39/18670	0.000362644	0.020264527	0.017452703	54206/5058/5997/2660/221476/7132	6	up-regulated
GO:0033574	BP	GO:0033574	response to testosterone	6/462	39/18670	0.000362644	0.020264527	0.017452703	5350/7057/2660/6696/1843/1906	6	up-regulated
GO:0006941	BP	GO:0006941	striated muscle contraction	13/462	174/18670	0.000405155	0.022342177	0.019242066	70/5350/845/5997/477/23336/3741/7168/844/3757/1829/147/2316	13	up-regulated
GO:0098586	BP	GO:0098586	cellular response to virus	7/462	56/18670	0.000441746	0.024043606	0.020707412	23586/117854/79132/55601/3665/64135/5179	7	up-regulated
GO:0039528	BP	GO:0039528	cytoplasmic pattern recognition receptor signaling pathway in response to virus	5/462	27/18670	0.000467248	0.025105601	0.021622048	23586/79132/55601/3665/64135	5	up-regulated
GO:0010977	BP	GO:0010977	negative regulation of neuron projection development	12/462	155/18670	0.000486958	0.025828262	0.022244436	9723/10371/66008/120892/23258/6696/1809/4133/1600/5780/10512/29956	12	up-regulated
GO:0060760	BP	GO:0060760	positive regulation of response to cytokine stimulus	7/462	57/18670	0.000493023	0.025828262	0.022244436	23586/117854/85480/3665/83666/64135/1906	7	up-regulated
GO:0048640	BP	GO:0048640	negative regulation of developmental growth	10/462	113/18670	0.000499706	0.025855176	0.022267616	9723/10371/5058/5997/1026/2660/221476/6696/4133/10512	10	up-regulated
GO:0007160	BP	GO:0007160	cell-matrix adhesion	15/462	225/18670	0.000507136	0.025919598	0.022323099	3688/23332/9723/1845/2335/10580/7057/3693/3672/10979/604/8516/10631/3694/54828	15	up-regulated
GO:0010611	BP	GO:0010611	regulation of cardiac muscle hypertrophy	8/462	75/18670	0.000523042	0.026410481	0.022745869	54206/5152/5058/5997/4205/221476/1906/7132	8	up-regulated
GO:0051952	BP	GO:0051952	regulation of amine transport	9/462	95/18670	0.000575969	0.02873673	0.024749337	22930/148281/5997/1812/477/6865/5021/10991/3745	9	up-regulated
GO:0032890	BP	GO:0032890	regulation of organic acid transport	7/462	59/18670	0.000609768	0.029619022	0.025509205	22930/5997/7057/477/10991/1579/1906	7	up-regulated
GO:0060048	BP	GO:0060048	cardiac muscle contraction	11/462	137/18670	0.000610466	0.029619022	0.025509205	70/5350/845/5997/477/3741/7168/3757/1829/147/2316	11	up-regulated
GO:0070252	BP	GO:0070252	actin-mediated cell contraction	10/462	116/18670	0.000614854	0.029619022	0.025509205	70/7169/1674/5350/477/3741/7168/3757/1829/2316	10	up-regulated
GO:0071360	BP	GO:0071360	cellular response to exogenous dsRNA	4/462	17/18670	0.000681824	0.032461788	0.02795752	3434/23586/10211/64135	4	up-regulated
GO:0051588	BP	GO:0051588	regulation of neurotransmitter transport	11/462	139/18670	0.000689358	0.032461788	0.02795752	22930/10211/5997/1129/1812/7476/477/6865/55288/120892/5217	11	up-regulated
GO:0050848	BP	GO:0050848	regulation of calcium-mediated signaling	9/462	98/18670	0.000722839	0.033539676	0.028885846	57158/5164/5350/845/1827/120892/55273/57338/10231	9	up-regulated
GO:0048738	BP	GO:0048738	cardiac muscle tissue development	15/462	233/18670	0.000728254	0.033539676	0.028885846	3688/57158/70/5058/5350/5997/4205/4629/221476/10413/7168/653/57538/1829/1906	15	up-regulated
GO:0030308	BP	GO:0030308	negative regulation of cell growth	13/462	186/18670	0.0007613	0.034680511	0.029868383	9723/10371/5058/5997/1026/221476/604/2273/6696/4133/322/147906/10512	13	up-regulated
GO:0051222	BP	GO:0051222	positive regulation of protein transport	22/462	418/18670	0.000780816	0.035187077	0.030304659	23586/2752/117854/85480/2040/5058/79971/27159/120892/7291/64135/10631/164153/9776/3459/322/163882/3745/54828/260434/2316/114131	22	up-regulated
GO:0034446	BP	GO:0034446	substrate adhesion-dependent cell spreading	9/462	100/18670	0.000836724	0.037305447	0.032129093	10461/2335/1793/10979/8516/3915/59277/10631/2316	9	up-regulated
GO:0032480	BP	GO:0032480	negative regulation of type I interferon production	6/462	46/18670	0.000899868	0.039087194	0.033663612	23586/79132/9636/64135/51191/9246	6	up-regulated
GO:0051646	BP	GO:0051646	mitochondrion localization	6/462	46/18670	0.000899868	0.039087194	0.033663612	4205/66008/7345/55288/120892/84709	6	up-regulated
GO:0007588	BP	GO:0007588	excretion	7/462	63/18670	0.000908618	0.039087194	0.033663612	3778/2981/1188/6865/5455/4867/1906	7	up-regulated
GO:0051961	BP	GO:0051961	negative regulation of nervous system development	18/462	315/18670	0.000913993	0.039087194	0.033663612	5764/9723/8898/10371/7476/66008/116/120892/85458/23258/10215/6696/1809/4133/1600/5780/10512/29956	18	up-regulated
GO:0035051	BP	GO:0035051	cardiocyte differentiation	12/462	167/18670	0.000943815	0.039853365	0.034323473	3688/70/5058/5997/4205/5308/4629/221476/7291/57538/1906/10512	12	up-regulated
GO:0051279	BP	GO:0051279	regulation of release of sequestered calcium ion into cytosol	8/462	82/18670	0.000950927	0.039853365	0.034323473	57158/5350/845/1812/477/844/57338/7220	8	up-regulated
GO:0015837	BP	GO:0015837	amine transport	9/462	102/18670	0.000964791	0.039857969	0.034327437	22930/148281/5997/1812/477/6865/5021/10991/3745	9	up-regulated
GO:0019935	BP	GO:0019935	cyclic-nucleotide-mediated signaling	14/462	215/18670	0.000970058	0.039857969	0.034327437	2770/5152/2981/5350/5997/1812/7057/64784/2740/116/6344/147/5741/114131	14	up-regulated
GO:0006813	BP	GO:0006813	potassium ion transport	15/462	240/18670	0.000984304	0.040050663	0.034493394	3778/3779/845/495/1812/477/496/2273/116/3741/3757/6549/3745/2316/51719	15	up-regulated
GO:0034329	BP	GO:0034329	cell junction assembly	15/462	241/18670	0.001026449	0.041292821	0.035563195	977/23332/7145/1845/10211/2335/10580/7057/10979/3915/667/4867/2318/54828/2316	15	up-regulated
GO:0034766	BP	GO:0034766	negative regulation of ion transmembrane transport	9/462	103/18670	0.001034537	0.041292821	0.035563195	5350/845/5997/7057/477/7291/3757/51719/2669	9	up-regulated
GO:0014823	BP	GO:0014823	response to activity	7/462	65/18670	0.001095988	0.043332876	0.03732018	5764/2660/10631/5105/10014/1906/2729	7	up-regulated
GO:0006470	BP	GO:0006470	protein dephosphorylation	18/462	321/18670	0.001132112	0.043722957	0.037656135	1847/5526/5764/8898/1845/1827/5507/3672/10106/5610/79660/55917/5780/1843/5784/11099/78986/10231	18	up-regulated
GO:0071375	BP	GO:0071375	cellular response to peptide hormone stimulus	18/462	321/18670	0.001132112	0.043722957	0.037656135	3667/5164/54206/5058/10580/9734/6464/2740/2660/8471/5105/10014/11031/84709/1906/2729/2549/529	18	up-regulated
GO:0050768	BP	GO:0050768	negative regulation of neurogenesis	17/462	295/18670	0.001146218	0.043722957	0.037656135	5764/9723/10371/7476/66008/116/120892/85458/23258/10215/6696/1809/4133/1600/5780/10512/29956	17	up-regulated
GO:0051592	BP	GO:0051592	response to calcium ion	11/462	148/18670	0.001156935	0.043722957	0.037656135	3778/3779/148281/845/4205/7057/7220/144402/1843/5179/1906	11	up-regulated
GO:0048762	BP	GO:0048762	mesenchymal cell differentiation	14/462	219/18670	0.001158017	0.043722957	0.037656135	23332/9723/10371/2335/5308/25937/7291/55273/653/147906/51384/1906/10512/7041	14	up-regulated
GO:0043266	BP	GO:0043266	regulation of potassium ion transport	9/462	105/18670	0.001186286	0.04439039	0.038230958	3779/845/1812/2273/116/3741/3757/2316/51719	9	up-regulated
GO:0048864	BP	GO:0048864	stem cell development	8/462	85/18670	0.001204091	0.044597912	0.038409685	9723/10371/2335/7476/5308/7291/1906/10512	8	up-regulated
GO:1903900	BP	GO:1903900	regulation of viral life cycle	11/462	149/18670	0.001222047	0.044597912	0.038409685	3434/4599/91543/24138/4938/117854/2040/4940/5359/9636/5610	11	up-regulated
GO:0001667	BP	GO:0001667	ameboidal-type cell migration	23/462	461/18670	0.001223756	0.044597912	0.038409685	3688/2752/5764/23332/9723/7145/64094/10371/5058/2335/9734/1793/7476/7057/5308/6672/8742/7291/5217/10014/54828/1906/10512	23	up-regulated
GO:0003044	BP	GO:0003044	regulation of systemic arterial blood pressure mediated by a chemical signal	6/462	49/18670	0.00126223	0.045237579	0.038960594	1511/5021/1215/7168/147/1906	6	up-regulated
GO:0007188	BP	GO:0007188	adenylate cyclase-modulating G protein-coupled receptor signaling pathway	14/462	221/18670	0.001262896	0.045237579	0.038960594	2770/5350/5997/1129/1812/2740/4886/116/4883/147/5741/1906/2316/114131	14	up-regulated
GO:0032868	BP	GO:0032868	response to insulin	16/462	272/18670	0.001281917	0.045529788	0.039212258	3667/5164/54206/5058/5350/10580/9734/6464/2660/8471/5105/10014/11031/2729/2549/529	16	up-regulated
GO:0051580	BP	GO:0051580	regulation of neurotransmitter uptake	4/462	20/18670	0.001308752	0.045961445	0.03958402	10211/5997/1812/477	4	up-regulated
GO:0034763	BP	GO:0034763	negative regulation of transmembrane transport	10/462	128/18670	0.001316004	0.045961445	0.03958402	5350/845/5997/7057/477/7291/55917/3757/51719/2669	10	up-regulated
GO:0140115	BP	GO:0140115	export across plasma membrane	5/462	34/18670	0.001397038	0.047381241	0.040806811	495/477/496/3741/3757	5	up-regulated
GO:0032873	BP	GO:0032873	negative regulation of stress-activated MAPK cascade	6/462	50/18670	0.001404883	0.047381241	0.040806811	1845/10114/9479/5187/10771/1843	6	up-regulated
GO:0070303	BP	GO:0070303	negative regulation of stress-activated protein kinase signaling cascade	6/462	50/18670	0.001404883	0.047381241	0.040806811	1845/10114/9479/5187/10771/1843	6	up-regulated
GO:0045926	BP	GO:0045926	negative regulation of growth	15/462	249/18670	0.001421811	0.047381241	0.040806811	9723/10371/5058/5997/1026/2660/221476/604/2273/4499/6696/4133/322/147906/10512	15	up-regulated
GO:0071560	BP	GO:0071560	cellular response to transforming growth factor beta stimulus	15/462	249/18670	0.001421811	0.047381241	0.040806811	7476/7057/3693/124857/2660/10979/1030/658/9392/8516/10631/4052/5179/1906/7041	15	up-regulated
GO:0016202	BP	GO:0016202	regulation of striated muscle tissue development	11/462	152/18670	0.001435704	0.047381241	0.040806811	57158/5058/10211/5997/9734/221662/2660/221476/10413/7291/1906	11	up-regulated
GO:0043270	BP	GO:0043270	positive regulation of ion transport	16/462	275/18670	0.001435795	0.047381241	0.040806811	57158/4638/22930/3779/1812/6865/2273/27092/8787/10991/844/3757/7220/1579/1906/2316	16	up-regulated
GO:0045665	BP	GO:0045665	negative regulation of neuron differentiation	14/462	225/18670	0.00149662	0.049002614	0.042203209	9723/10371/66008/120892/85458/23258/10215/6696/1809/4133/1600/5780/10512/29956	14	up-regulated
GO:0051017	BP	GO:0051017	actin filament bundle assembly	11/462	153/18670	0.001513378	0.049167195	0.042344952	390/23332/5058/10580/171024/3693/5217/7168/2006/1809/2316	11	up-regulated
GO:0097366	BP	GO:0097366	response to bronchodilator	6/462	51/18670	0.001559505	0.049583817	0.042703766	5997/9734/1812/5021/8787/5153	6	up-regulated
GO:0050771	BP	GO:0050771	negative regulation of axonogenesis	7/462	69/18670	0.001560878	0.049583817	0.042703766	9723/10371/66008/6696/4133/1600/10512	7	up-regulated
GO:1904469	BP	GO:1904469	positive regulation of tumor necrosis factor secretion	4/462	21/18670	0.001585375	0.049583817	0.042703766	23586/120892/64135/3459	4	up-regulated
GO:0014877	BP	GO:0014877	response to muscle inactivity involved in regulation of muscle adaptation	3/462	10/18670	0.001586867	0.049583817	0.042703766	6442/114907/844	3	up-regulated
GO:0014894	BP	GO:0014894	response to denervation involved in regulation of muscle adaptation	3/462	10/18670	0.001586867	0.049583817	0.042703766	6442/114907/844	3	up-regulated
GO:0051954	BP	GO:0051954	positive regulation of amine transport	5/462	35/18670	0.001597188	0.049583817	0.042703766	22930/6865/5021/10991/3745	5	up-regulated
GO:0055013	BP	GO:0055013	cardiac muscle cell development	8/462	89/18670	0.001622174	0.049989209	0.043052907	70/5058/5997/4205/4629/221476/57538/1906	8	up-regulated
GO:0043292	CC	GO:0043292	contractile fiber	30/490	234/19717	1.80E-13	5.55E-11	4.57E-11	4077/57158/10398/70/59/7169/5058/1674/1073/114907/845/25802/171024/6840/4629/113146/10979/1465/23336/3741/667/7168/844/23022/800/2318/2316/9260/4660/54545	30	up-regulated
GO:0044449	CC	GO:0044449	contractile fiber part	29/490	221/19717	2.52E-13	5.55E-11	4.57E-11	4077/57158/10398/70/59/7169/5058/1674/1073/114907/845/25802/171024/6840/4629/113146/10979/1465/23336/3741/667/7168/844/23022/2318/2316/9260/4660/54545	29	up-regulated
GO:0030016	CC	GO:0030016	myofibril	28/490	224/19717	2.19E-12	3.22E-10	2.65E-10	4077/57158/10398/70/7169/5058/1674/1073/114907/845/25802/171024/6840/113146/10979/1465/23336/3741/667/7168/844/23022/800/2318/2316/9260/4660/54545	28	up-regulated
GO:0030017	CC	GO:0030017	sarcomere	25/490	204/19717	5.21E-11	5.75E-09	4.73E-09	4077/57158/10398/70/7169/5058/1674/1073/114907/845/25802/171024/113146/10979/1465/3741/667/7168/844/23022/2318/2316/9260/4660/54545	25	up-regulated
GO:0031674	CC	GO:0031674	I band	20/490	143/19717	4.25E-10	3.75E-08	3.09E-08	57158/10398/70/5058/1674/1073/114907/845/171024/113146/10979/1465/3741/667/844/23022/2318/2316/9260/4660	20	up-regulated
GO:0030018	CC	GO:0030018	Z disc	18/490	132/19717	4.83E-09	3.55E-07	2.92E-07	57158/10398/5058/1674/1073/114907/845/171024/113146/1465/3741/667/844/23022/2318/2316/9260/4660	18	up-regulated
GO:0005924	CC	GO:0005924	cell-substrate adherens junction	31/490	408/19717	3.95E-08	2.49E-06	2.05E-06	390/977/3688/23332/7145/70/950/5058/10211/10580/1264/10518/171024/6840/3693/3672/10979/1465/2273/85458/8516/7052/667/6237/23022/2318/3694/2316/9260/7041/10787	31	up-regulated
GO:0030055	CC	GO:0030055	cell-substrate junction	31/490	412/19717	4.94E-08	2.72E-06	2.24E-06	390/977/3688/23332/7145/70/950/5058/10211/10580/1264/10518/171024/6840/3693/3672/10979/1465/2273/85458/8516/7052/667/6237/23022/2318/3694/2316/9260/7041/10787	31	up-regulated
GO:0005925	CC	GO:0005925	focal adhesion	30/490	405/19717	1.15E-07	5.62E-06	4.63E-06	390/977/3688/23332/7145/70/950/5058/10211/10580/1264/171024/6840/3693/3672/10979/1465/2273/85458/8516/7052/667/6237/23022/2318/3694/2316/9260/7041/10787	30	up-regulated
GO:0042383	CC	GO:0042383	sarcolemma	16/490	136/19717	2.80E-07	1.24E-05	1.02E-05	3688/5152/1674/10211/6442/10518/477/113146/23336/27092/8082/786/844/361/2318/3745	16	up-regulated
GO:0062023	CC	GO:0062023	collagen-containing extracellular matrix	29/490	406/19717	4.00E-07	1.60E-05	1.32E-05	977/5764/1288/64094/5359/1287/2335/1511/11095/7057/8404/10085/8722/7077/2/1215/4239/3915/7052/667/59277/10631/1310/4052/2006/157869/4240/4693/7041	29	up-regulated
GO:0031252	CC	GO:0031252	cell leading edge	27/490	403/19717	3.40E-06	0.000124901	0.000102854	23586/24138/3688/4638/5152/70/59/10006/5058/2558/10211/72/10979/79971/8516/667/7168/10152/660/1809/322/23022/3745/54828/9260/59338/10787	27	up-regulated
GO:0098858	CC	GO:0098858	actin-based cell projection	16/490	208/19717	6.78E-05	0.002299191	0.001893355	3688/70/59/10006/72/4885/10518/5021/120892/5816/10152/4133/322/118812/8639/529	16	up-regulated
GO:0031256	CC	GO:0031256	leading edge membrane	14/490	170/19717	9.25E-05	0.002913996	0.002399638	23586/24138/3688/5152/5058/2558/10979/79971/8516/7168/660/3745/59338/10787	14	up-regulated
GO:0005884	CC	GO:0005884	actin filament	11/490	111/19717	0.000100899	0.002966432	0.002442819	70/7169/5058/25802/7168/55970/1809/23022/2316/9260/10787	11	up-regulated
GO:0042641	CC	GO:0042641	actomyosin	9/490	79/19717	0.000147868	0.004075603	0.003356207	4638/10398/70/10580/171024/10979/7168/541468/9260	9	up-regulated
GO:0016528	CC	GO:0016528	sarcoplasm	9/490	80/19717	0.000163006	0.004228564	0.003482169	57158/5350/845/7057/10335/844/57338/2318/54545	9	up-regulated
GO:0044420	CC	GO:0044420	extracellular matrix component	7/490	51/19717	0.000252106	0.006161338	0.005073783	1288/1287/4239/3915/59277/4052/2006	7	up-regulated
GO:0030175	CC	GO:0030175	filopodium	10/490	104/19717	0.000265454	0.006161338	0.005073783	3688/70/59/10006/72/4885/10152/4133/322/118812	10	up-regulated
GO:0043025	CC	GO:0043025	neuronal cell body	26/490	497/19717	0.000318297	0.00701845	0.005779605	23001/2752/5152/2558/4885/8301/1129/66008/7345/3672/116/658/120892/7077/8516/5816/55273/1261/4133/1600/322/3745/5179/5153/2316/1639	26	up-regulated
GO:0030027	CC	GO:0030027	lamellipodium	14/490	193/19717	0.000348575	0.007320075	0.006027988	3688/4638/70/59/10006/5058/10211/72/10979/10152/1809/322/23022/10787	14	up-regulated
GO:0016529	CC	GO:0016529	sarcoplasmic reticulum	8/490	71/19717	0.000370583	0.007428495	0.006117271	57158/5350/845/7057/10335/844/57338/54545	8	up-regulated
GO:0043204	CC	GO:0043204	perikaryon	11/490	134/19717	0.000526358	0.010092345	0.008310918	23001/2752/5152/3672/116/120892/8516/55273/1261/3745/5179	11	up-regulated
GO:0005604	CC	GO:0005604	basement membrane	9/490	95/19717	0.00059526	0.010937896	0.009007219	977/5764/1288/64094/1287/2335/3915/667/59277	9	up-regulated
GO:0008305	CC	GO:0008305	integrin complex	5/490	31/19717	0.00092492	0.016315581	0.013435674	3688/3693/3672/8516/3694	5	up-regulated
GO:0043034	CC	GO:0043034	costamere	4/490	19/19717	0.001085385	0.018409805	0.01516024	6840/113146/23336/2318	4	up-regulated
GO:0001725	CC	GO:0001725	stress fiber	7/490	67/19717	0.001346994	0.021130309	0.017400541	4638/10398/10580/171024/10979/7168/9260	7	up-regulated
GO:0097517	CC	GO:0097517	contractile actin filament bundle	7/490	67/19717	0.001346994	0.021130309	0.017400541	4638/10398/10580/171024/10979/7168/9260	7	up-regulated
GO:0098636	CC	GO:0098636	protein complex involved in cell adhesion	5/490	34/19717	0.001424853	0.021130309	0.017400541	3688/3693/3672/8516/3694	5	up-regulated
GO:0014704	CC	GO:0014704	intercalated disc	6/490	50/19717	0.001437436	0.021130309	0.017400541	3688/5058/1674/477/3741/1829	6	up-regulated
GO:0044291	CC	GO:0044291	cell-cell contact zone	7/490	71/19717	0.001892339	0.02692005	0.022168319	3688/5058/1674/10211/477/3741/1829	7	up-regulated
GO:0005776	CC	GO:0005776	autophagosome	8/490	93/19717	0.002208991	0.030442655	0.02506914	10133/4077/23001/79065/120892/2495/10241/4943	8	up-regulated
GO:0032587	CC	GO:0032587	ruffle membrane	8/490	94/19717	0.002363247	0.031581571	0.026007023	23586/24138/3688/5152/5058/7168/660/59338	8	up-regulated
GO:0032432	CC	GO:0032432	actin filament bundle	7/490	75/19717	0.002594947	0.033041842	0.027209537	4638/10398/10580/171024/10979/7168/9260	7	up-regulated
GO:0033017	CC	GO:0033017	sarcoplasmic reticulum membrane	5/490	39/19717	0.002663287	0.033041842	0.027209537	57158/5350/845/844/57338	5	up-regulated
GO:0097386	CC	GO:0097386	glial cell projection	4/490	24/19717	0.002697293	0.033041842	0.027209537	3688/2752/1261/361	4	up-regulated
GO:1902495	CC	GO:1902495	transmembrane transporter complex	17/490	324/19717	0.003226116	0.03845181	0.031664577	3778/3779/2558/5350/845/2892/477/496/1188/27092/3741/786/1261/53405/3757/7220/3745	17	up-regulated
GO:0033267	CC	GO:0033267	axon part	19/490	382/19717	0.0034396	0.039917464	0.032871525	2752/10006/4885/1129/66008/7345/116/120892/7077/9479/667/1261/1809/4133/322/23022/84709/5179/114131	19	up-regulated
GO:0044292	CC	GO:0044292	dendrite terminus	3/490	13/19717	0.00362302	0.040967996	0.033736624	9479/4133/55081	3	up-regulated
GO:0005901	CC	GO:0005901	caveola	7/490	80/19717	0.003736794	0.041198151	0.033926154	3667/3778/10211/477/120892/3741/147	7	up-regulated
GO:0001726	CC	GO:0001726	ruffle	11/490	172/19717	0.003905488	0.042007815	0.034592902	23586/24138/3688/5152/5058/7168/660/23022/9260/59338/10787	11	up-regulated
GO:1990351	CC	GO:1990351	transporter complex	17/490	332/19717	0.004122554	0.043286816	0.035646143	3778/3779/2558/5350/845/2892/477/496/1188/27092/3741/786/1261/53405/3757/7220/3745	17	up-regulated
GO:0005788	CC	GO:0005788	endoplasmic reticulum lumen	16/490	309/19717	0.004767606	0.048895684	0.040264974	1288/845/1287/2335/7476/7057/8404/3915/1310/844/6696/4052/79642/4240/5179/1906	16	up-regulated
GO:0120111	CC	GO:0120111	neuron projection cytoplasm	7/490	84/19717	0.004896907	0.049080362	0.040417054	66008/7345/79971/120892/667/4133/84709	7	up-regulated
GO:0005178	MF	GO:0005178	integrin binding	15/465	132/17697	2.03E-06	0.001297393	0.001150156	977/3688/5764/9636/2335/11095/7057/10518/3693/10085/7077/667/6696/4240/3694	15	up-regulated
GO:0003779	MF	GO:0003779	actin binding	26/465	431/17697	7.87E-05	0.022366338	0.019828053	3688/4638/7145/6876/3778/7169/1073/10580/25802/1264/171024/6840/4629/10979/10486/120892/85458/667/5217/7168/23022/56062/800/2318/2316/9260	26	up-regulated
GO:0005201	MF	GO:0005201	extracellular matrix structural constituent	14/465	163/17697	0.000104842	0.022366338	0.019828053	1288/1287/2335/1834/7057/10085/4239/3915/10631/1310/4052/2006/157869/4240	14	up-regulated
GO:0042254	BP	GO:0042254	ribosome biogenesis	39/726	297/18670	2.79E-11	8.07E-08	7.97E-08	6838/56342/65083/1736/51106/6227/23212/57050/55035/4839/55164/26164/6129/708/26609/6130/23404/27079/11224/8602/6169/54700/51602/65095/57109/84294/55027/55636/54059/10436/10171/51077/51116/23195/51042/6135/64434/6128/10528	39	down-regulated
GO:0034470	BP	GO:0034470	ncRNA processing	45/726	384/18670	4.16E-11	8.07E-08	7.97E-08	2926/11102/54859/65083/1736/51106/144233/6227/23212/57050/55035/4839/55164/80324/81890/6129/55687/84705/55798/6130/56339/23404/27079/11224/134637/79727/8602/10785/51602/51095/65095/57109/441250/84294/55636/54059/10436/10171/51077/54920/23195/283742/6135/10528/3181	45	down-regulated
GO:0006403	BP	GO:0006403	RNA localization	29/726	230/18670	2.49E-08	2.92E-05	2.88E-05	7307/65083/1736/23212/3178/10212/55164/6421/10250/9284/23404/144983/8106/57187/10694/84324/23636/6396/51602/6427/55135/51042/2733/6429/4686/29890/3181/6428/11052	29	down-regulated
GO:0000478	BP	GO:0000478	endonucleolytic cleavage involved in rRNA processing	7/726	11/18670	3.76E-08	2.92E-05	2.88E-05	6227/23212/8602/65095/84294/10171/51077	7	down-regulated
GO:0000479	BP	GO:0000479	endonucleolytic cleavage of tricistronic rRNA transcript (SSU-rRNA, 5.8S rRNA, LSU-rRNA)	7/726	11/18670	3.76E-08	2.92E-05	2.88E-05	6227/23212/8602/65095/84294/10171/51077	7	down-regulated
GO:0006364	BP	GO:0006364	rRNA processing	27/726	214/18670	7.44E-08	4.81E-05	4.75E-05	65083/1736/51106/6227/23212/57050/55035/4839/55164/6129/6130/23404/27079/11224/8602/51602/65095/57109/84294/55636/54059/10436/10171/51077/23195/6135/10528	27	down-regulated
GO:0006405	BP	GO:0006405	RNA export from nucleus	20/726	135/18670	2.72E-07	0.000150552	0.000148709	7307/65083/23212/3178/10212/10250/8106/57187/84324/23636/6396/6427/51042/2733/6429/4686/29890/3181/6428/11052	20	down-regulated
GO:0016072	BP	GO:0016072	rRNA metabolic process	28/726	253/18670	6.71E-07	0.000325313	0.00032133	65083/1736/51106/6227/23212/57050/55035/4839/55164/6129/6130/23404/27079/11224/8602/51602/65095/57109/84294/55636/54059/10436/10171/51077/23195/1663/6135/10528	28	down-regulated
GO:0000469	BP	GO:0000469	cleavage involved in rRNA processing	8/726	22/18670	9.91E-07	0.000426952	0.000421725	6227/23212/23404/8602/65095/84294/10171/51077	8	down-regulated
GO:0002181	BP	GO:0002181	cytoplasmic translation	16/726	100/18670	1.48E-06	0.000574429	0.000567397	51441/51372/6227/389874/1973/6170/56339/2935/79727/6169/6161/28985/8668/6135/6128/6231	16	down-regulated
GO:0050657	BP	GO:0050657	nucleic acid transport	23/726	193/18670	1.86E-06	0.000601942	0.000594573	7307/65083/23212/3178/10212/6421/10250/9284/144983/8106/57187/84324/23636/6396/6427/51042/2733/6429/4686/29890/3181/6428/11052	23	down-regulated
GO:0050658	BP	GO:0050658	RNA transport	23/726	193/18670	1.86E-06	0.000601942	0.000594573	7307/65083/23212/3178/10212/6421/10250/9284/144983/8106/57187/84324/23636/6396/6427/51042/2733/6429/4686/29890/3181/6428/11052	23	down-regulated
GO:0071426	BP	GO:0071426	ribonucleoprotein complex export from nucleus	18/726	127/18670	2.06E-06	0.000613919	0.000606403	7307/65083/23212/10212/10250/8106/57187/84324/23636/6396/6427/51042/2733/6429/4686/29890/3181/6428	18	down-regulated
GO:0071166	BP	GO:0071166	ribonucleoprotein complex localization	18/726	128/18670	2.31E-06	0.000628802	0.000621105	7307/65083/23212/10212/10250/8106/57187/84324/23636/6396/6427/51042/2733/6429/4686/29890/3181/6428	18	down-regulated
GO:0051236	BP	GO:0051236	establishment of RNA localization	23/726	196/18670	2.43E-06	0.000628802	0.000621105	7307/65083/23212/3178/10212/6421/10250/9284/144983/8106/57187/84324/23636/6396/6427/51042/2733/6429/4686/29890/3181/6428/11052	23	down-regulated
GO:0015931	BP	GO:0015931	nucleobase-containing compound transport	26/726	241/18670	2.70E-06	0.000636323	0.000628533	7307/65083/292/23212/3178/10212/6421/10250/9284/144983/51000/8106/57187/84324/23636/6396/6427/51042/2733/83447/6429/4686/29890/3181/6428/11052	26	down-regulated
GO:0045005	BP	GO:0045005	DNA-dependent DNA replication maintenance of fidelity	10/726	41/18670	2.79E-06	0.000636323	0.000628533	29980/51750/197342/64710/5424/201973/55159/1663/253714/5111	10	down-regulated
GO:0051321	BP	GO:0051321	meiotic cell cycle	26/726	249/18670	4.93E-06	0.001061185	0.001048194	7156/51441/171483/1761/4487/29947/2827/81626/375337/676/26271/197342/56339/10592/245711/27127/116369/114791/63946/11144/256126/8243/56603/254528/6847/10051	26	down-regulated
GO:0042274	BP	GO:0042274	ribosomal small subunit biogenesis	12/726	67/18670	9.18E-06	0.001873073	0.001850143	6838/6227/23212/57050/8602/6169/65095/84294/10436/10171/51077/64434	12	down-regulated
GO:0000466	BP	GO:0000466	maturation of 5.8S rRNA from tricistronic rRNA transcript (SSU-rRNA, 5.8S rRNA, LSU-rRNA)	7/726	22/18670	1.34E-05	0.002589957	0.002558251	6227/23212/23404/8602/65095/10171/51077	7	down-regulated
GO:0042273	BP	GO:0042273	ribosomal large subunit biogenesis	12/726	71/18670	1.70E-05	0.00313838	0.003099961	6838/56342/23212/4839/6129/6130/11224/6169/55027/23195/6135/6128	12	down-regulated
GO:0009451	BP	GO:0009451	RNA modification	19/726	163/18670	1.98E-05	0.003453437	0.003411161	54859/1736/51106/144233/4839/80324/81890/55687/84705/55798/56339/27079/83448/134637/54502/10785/10436/54920/29890	19	down-regulated
GO:0090305	BP	GO:0090305	nucleic acid phosphodiester bond hydrolysis	28/726	302/18670	2.05E-05	0.003453437	0.003411161	11102/51025/6227/23212/6118/2021/197342/23404/28960/8602/9941/7507/65095/57109/201626/84294/9797/5424/54059/10171/51077/9131/254528/64802/5511/5111/4686/11052	28	down-regulated
GO:0051168	BP	GO:0051168	nuclear export	21/726	194/18670	2.30E-05	0.003505504	0.00346259	7307/65083/23212/3178/10212/10250/10541/8106/57187/84324/23636/6396/6427/51042/2733/6429/4686/29890/3181/6428/11052	21	down-regulated
GO:0031297	BP	GO:0031297	replication fork processing	8/726	32/18670	2.31E-05	0.003505504	0.00346259	51750/197342/64710/201973/55159/1663/253714/5111	8	down-regulated
GO:0050684	BP	GO:0050684	regulation of mRNA processing	17/726	137/18670	2.38E-05	0.003505504	0.00346259	9667/3178/26528/728642/708/6434/8106/58517/6294/6427/6429/4686/29890/3181/6428/51759/11052	17	down-regulated
GO:0006406	BP	GO:0006406	mRNA export from nucleus	15/726	111/18670	2.58E-05	0.003505504	0.00346259	7307/10212/10250/8106/57187/84324/23636/6396/6427/2733/6429/4686/29890/3181/6428	15	down-regulated
GO:0071427	BP	GO:0071427	mRNA-containing ribonucleoprotein complex export from nucleus	15/726	111/18670	2.58E-05	0.003505504	0.00346259	7307/10212/10250/8106/57187/84324/23636/6396/6427/2733/6429/4686/29890/3181/6428	15	down-regulated
GO:0051028	BP	GO:0051028	mRNA transport	18/726	152/18670	2.62E-05	0.003505504	0.00346259	7307/3178/10212/10250/9284/144983/8106/57187/84324/23636/6396/6427/2733/6429/4686/29890/3181/6428	18	down-regulated
GO:1903311	BP	GO:1903311	regulation of mRNA metabolic process	29/726	324/18670	2.83E-05	0.003655246	0.003610499	51441/4670/166863/9667/3178/26528/5688/9861/728642/9238/708/10492/56339/6434/23404/8106/8761/58517/6294/6427/201626/6429/4686/29890/5689/3181/6428/51759/11052	29	down-regulated
GO:0008380	BP	GO:0008380	RNA splicing	37/726	469/18670	3.89E-05	0.004869162	0.004809555	7307/4670/9169/3178/1665/26528/51690/10212/6421/708/10492/676/10250/56339/6434/28960/144983/8106/57187/55131/58517/284695/9879/6427/51319/57805/283742/5511/6429/4686/6633/29890/6231/3181/6428/51759/11168	37	down-regulated
GO:0000462	BP	GO:0000462	maturation of SSU-rRNA from tricistronic rRNA transcript (SSU-rRNA, 5.8S rRNA, LSU-rRNA)	8/726	35/18670	4.66E-05	0.005643995	0.005574903	6227/23212/57050/8602/65095/84294/10171/51077	8	down-regulated
GO:0000460	BP	GO:0000460	maturation of 5.8S rRNA	7/726	27/18670	5.87E-05	0.006896466	0.00681204	6227/23212/23404/8602/65095/10171/51077	7	down-regulated
GO:0022412	BP	GO:0022412	cellular process involved in reproduction in multicellular organism	30/726	357/18670	6.70E-05	0.00764433	0.00755075	51441/257062/285588/171483/91181/1761/26528/84519/29947/160762/81626/375337/56163/100125288/676/140732/26271/100131137/245711/116369/79727/63946/268/4957/11144/124626/2515/56603/254528/6847	30	down-regulated
GO:0006611	BP	GO:0006611	protein export from nucleus	19/726	179/18670	7.25E-05	0.008037351	0.00793896	7307/65083/23212/10212/10250/10541/8106/57187/84324/23636/6396/6427/51042/2733/6429/4686/29890/3181/6428	19	down-regulated
GO:0031123	BP	GO:0031123	RNA 3'-end processing	17/726	150/18670	7.62E-05	0.008204855	0.008104413	2926/7307/1736/6227/10212/10250/23404/8106/57187/84324/79727/51095/6427/6429/4686/6428/11052	17	down-regulated
GO:0051169	BP	GO:0051169	nuclear transport	29/726	346/18670	9.23E-05	0.009675057	0.009556617	7307/65083/23212/3178/10212/5296/10250/10541/8106/57187/84324/23636/6396/3838/6427/51319/152877/55027/503542/51042/2733/6429/4686/6633/29890/3181/6428/11168/11052	29	down-regulated
GO:0006261	BP	GO:0006261	DNA-dependent DNA replication	17/726	153/18670	9.76E-05	0.009957442	0.009835545	29980/6118/51750/63922/26271/197342/54107/5557/79733/64710/5424/201973/55159/8243/1663/253714/5111	17	down-regulated
GO:0090501	BP	GO:0090501	RNA phosphodiester bond hydrolysis	17/726	154/18670	0.000105796	0.01051993	0.010391147	11102/6227/23212/2021/23404/28960/8602/9941/65095/201626/84294/54059/10171/51077/5511/4686/11052	17	down-regulated
GO:0000027	BP	GO:0000027	ribosomal large subunit assembly	7/726	30/18670	0.000121529	0.011782248	0.011638012	56342/23212/4839/6169/23195/6135/6128	7	down-regulated
GO:1903046	BP	GO:1903046	meiotic cell cycle process	19/726	188/18670	0.00013969	0.013212666	0.013050919	51441/1761/4487/29947/2827/81626/375337/676/26271/197342/10592/245711/63946/11144/256126/56603/254528/6847/10051	19	down-regulated
GO:0042255	BP	GO:0042255	ribosome assembly	10/726	63/18670	0.000146999	0.013572885	0.013406728	56342/23212/4839/708/26609/6169/51116/23195/6135/6128	10	down-regulated
GO:0008033	BP	GO:0008033	tRNA processing	15/726	130/18670	0.000162073	0.01461675	0.014437815	2926/11102/54859/144233/80324/81890/55687/84705/55798/134637/10785/51095/441250/54920/283742	15	down-regulated
GO:0090502	BP	GO:0090502	RNA phosphodiester bond hydrolysis, endonucleolytic	11/726	77/18670	0.000183589	0.015917323	0.015722466	11102/6227/23212/2021/8602/9941/65095/84294/54059/10171/51077	11	down-regulated
GO:0035036	BP	GO:0035036	sperm-egg recognition	9/726	53/18670	0.000184703	0.015917323	0.015722466	257062/7455/7783/157855/8748/79820/10694/124626/2515	9	down-regulated
GO:0006913	BP	GO:0006913	nucleocytoplasmic transport	28/726	343/18670	0.000188874	0.015922881	0.015727956	7307/65083/23212/3178/10212/5296/10250/10541/8106/57187/84324/23636/6396/3838/6427/51319/152877/55027/503542/51042/2733/6429/4686/6633/29890/3181/6428/11052	28	down-regulated
GO:0006401	BP	GO:0006401	RNA catabolic process	31/726	397/18670	0.000194385	0.016038821	0.015842477	51441/4670/1736/166863/6227/51690/5688/9861/9238/6129/6170/10492/25904/6130/56339/23404/28960/6158/11224/8761/2935/79727/6169/201626/6161/5511/6135/4686/6128/6231/5689	31	down-regulated
GO:0007281	BP	GO:0007281	germ cell development	23/726	262/18670	0.000245922	0.019511505	0.01927265	51441/257062/285588/171483/91181/1761/26528/84519/160762/375337/56163/100125288/140732/26271/100131137/116369/79727/63946/268/4957/11144/124626/6847	23	down-regulated
GO:0043484	BP	GO:0043484	regulation of RNA splicing	15/726	135/18670	0.000246535	0.019511505	0.01927265	3178/26528/708/676/6434/58517/284695/6427/6429/4686/29890/6231/3181/6428/51759	15	down-regulated
GO:0007286	BP	GO:0007286	spermatid development	16/726	152/18670	0.000289637	0.022464243	0.02218924	257062/285588/171483/91181/84519/160762/375337/56163/140732/100131137/116369/63946/4957/11144/124626/6847	16	down-regulated
GO:0097711	BP	GO:0097711	ciliary basal body-plasma membrane docking	12/726	95/18670	0.000310078	0.023578124	0.023289485	55559/79441/93323/84131/9662/5116/22995/55835/4957/132320/85302/22994	12	down-regulated
GO:0030490	BP	GO:0030490	maturation of SSU-rRNA	8/726	46/18670	0.000354048	0.026403835	0.026080604	6227/23212/57050/8602/65095/84294/10171/51077	8	down-regulated
GO:0140013	BP	GO:0140013	meiotic nuclear division	17/726	172/18670	0.000400249	0.02870676	0.028355338	1761/4487/29947/2827/81626/676/26271/197342/10592/245711/63946/11144/256126/56603/254528/6847/10051	17	down-regulated
GO:0044786	BP	GO:0044786	cell cycle DNA replication	10/726	71/18670	0.000401735	0.02870676	0.028355338	29980/6118/51750/26271/54107/5557/79733/5424/8243/5111	10	down-regulated
GO:0031124	BP	GO:0031124	mRNA 3'-end processing	12/726	98/18670	0.000414538	0.02870676	0.028355338	2926/7307/10212/10250/8106/57187/84324/6427/6429/4686/6428/11052	12	down-regulated
GO:0048024	BP	GO:0048024	regulation of mRNA splicing, via spliceosome	12/726	98/18670	0.000414538	0.02870676	0.028355338	3178/26528/708/6434/58517/6427/6429/4686/29890/3181/6428/51759	12	down-regulated
GO:0048515	BP	GO:0048515	spermatid differentiation	16/726	158/18670	0.000448145	0.030489574	0.030116327	257062/285588/171483/91181/84519/160762/375337/56163/140732/100131137/116369/63946/4957/11144/124626/6847	16	down-regulated
GO:2001252	BP	GO:2001252	positive regulation of chromosome organization	17/726	174/18670	0.000457817	0.030610619	0.03023589	1736/51535/10270/23137/94104/3178/1786/81626/51750/6421/10694/6720/59335/63946/29945/1663/3181	17	down-regulated
GO:0006260	BP	GO:0006260	DNA replication	23/726	274/18670	0.000465712	0.030610678	0.030235948	7156/29980/80119/6118/63967/51750/63922/7270/26271/197342/54107/5557/79733/64710/5424/201973/55159/8243/8208/1663/253714/5111/4678	23	down-regulated
GO:0007140	BP	GO:0007140	male meiotic nuclear division	8/726	48/18670	0.000478169	0.03090568	0.030527339	29947/81626/676/245711/63946/11144/56603/254528	8	down-regulated
GO:0006402	BP	GO:0006402	mRNA catabolic process	28/726	364/18670	0.000494868	0.031126778	0.030745731	51441/4670/166863/6227/51690/5688/9861/9238/6129/6170/10492/25904/6130/56339/23404/28960/6158/11224/8761/2935/6169/201626/6161/6135/4686/6128/6231/5689	28	down-regulated
GO:0032201	BP	GO:0032201	telomere maintenance via semi-conservative replication	6/726	27/18670	0.000497643	0.031126778	0.030745731	6118/51750/54107/5557/5424/5111	6	down-regulated
GO:0006399	BP	GO:0006399	tRNA metabolic process	18/726	193/18670	0.000552412	0.033472706	0.03306294	2926/11102/54859/144233/80324/81890/55687/84705/57038/55798/23404/134637/10785/51095/80755/441250/54920/283742	18	down-regulated
GO:0006413	BP	GO:0006413	translational initiation	18/726	193/18670	0.000552412	0.033472706	0.03306294	51441/6227/1973/6129/6170/6130/56339/6158/11224/6169/6161/28985/8668/2733/6135/4686/6128/6231	18	down-regulated
GO:2000767	BP	GO:2000767	positive regulation of cytoplasmic translation	4/726	11/18670	0.000601242	0.035871002	0.035431876	51441/389874/56339/79727	4	down-regulated
GO:0031503	BP	GO:0031503	protein-containing complex localization	23/726	281/18670	0.000661063	0.038842443	0.038366941	7307/65083/23212/10212/6421/10250/8106/57187/84324/10369/23636/6396/6427/51042/59283/2733/22994/6429/55737/4686/29890/3181/6428	23	down-regulated
GO:0000380	BP	GO:0000380	alternative mRNA splicing, via spliceosome	10/726	76/18670	0.000697838	0.040391279	0.039896817	4670/3178/6421/6434/58517/6427/51319/6429/29890/6428	10	down-regulated
GO:0000184	BP	GO:0000184	nuclear-transcribed mRNA catabolic process, nonsense-mediated decay	13/726	120/18670	0.000796741	0.04543767	0.044881431	6227/6129/6170/6130/6158/11224/2935/6169/6161/6135/4686/6128/6231	13	down-regulated
GO:1902510	BP	GO:1902510	regulation of apoptotic DNA fragmentation	4/726	12/18670	0.000874212	0.04913325	0.04853177	51025/2021/9131/64802	4	down-regulated
GO:0005743	CC	GO:0005743	mitochondrial inner membrane	43/777	473/19717	3.36E-07	0.000170797	0.000165276	64432/51025/285521/6770/292/6341/60558/54205/1723/51117/2806/1678/3052/26164/2021/92014/132001/92170/51660/2356/51805/1327/389203/3954/51373/115209/29078/9941/64978/55572/100137049/55486/112724/51073/123096/51116/9131/83858/4704/83447/147407/26517/54460	43	down-regulated
GO:0042788	CC	GO:0042788	polysomal ribosome	8/777	32/19717	2.54E-05	0.006460218	0.006251392	6227/6170/6130/6169/6161/6135/6128/6231	8	down-regulated
GO:0030684	CC	GO:0030684	preribosome	12/777	76/19717	3.94E-05	0.006665856	0.006450383	56342/65083/23212/57050/8602/51602/65095/84294/10436/51077/51042/10528	12	down-regulated
GO:0032040	CC	GO:0032040	small-subunit processome	8/777	38/19717	9.59E-05	0.012182131	0.011788345	65083/57050/8602/51602/84294/10436/51077/10528	8	down-regulated
GO:0022625	CC	GO:0022625	cytosolic large ribosomal subunit	10/777	63/19717	0.00016416	0.016678698	0.016139561	6838/6129/6170/6130/6158/11224/6169/6161/6135/6128	10	down-regulated
GO:0005759	CC	GO:0005759	mitochondrial matrix	35/777	469/19717	0.000241963	0.02048624	0.019824024	2926/7156/2395/51025/51106/292/60558/763/2806/9238/80324/26164/348158/708/92170/2356/51805/57038/11019/92399/51373/64978/51095/201626/51073/201973/200205/123876/51116/57805/4704/5442/51102/54460/5160	35	down-regulated
GO:0005657	CC	GO:0005657	replication fork	10/777	70/19717	0.000397745	0.024834189	0.024031426	29980/80119/6118/1786/29128/5557/7507/5424/253714/5111	10	down-regulated
GO:0030894	CC	GO:0030894	replisome	6/777	26/19717	0.00042992	0.024834189	0.024031426	29980/6118/5557/7507/5424/5111	6	down-regulated
GO:0022626	CC	GO:0022626	cytosolic ribosome	13/777	112/19717	0.000466596	0.024834189	0.024031426	6838/6227/6129/6170/6130/6158/11224/6169/6161/28985/6135/6128/6231	13	down-regulated
GO:0005859	CC	GO:0005859	muscle myosin complex	5/777	18/19717	0.000523777	0.024834189	0.024031426	29895/4636/4619/4620/8735	5	down-regulated
GO:0044391	CC	GO:0044391	ribosomal subunit	18/777	190/19717	0.000537748	0.024834189	0.024031426	6838/6227/6129/6170/6130/6158/11224/51373/6169/64978/51073/6161/51116/28985/6135/54460/6128/6231	18	down-regulated
GO:0003697	MF	GO:0003697	single-stranded DNA binding	15/715	113/17697	4.92E-05	0.037161138	0.036578269	7156/126074/5893/3178/6118/10592/5557/64710/57109/11144/55247/1663/254528/10051/3181	15	down-regulated
GO:0140098	MF	GO:0140098	catalytic activity, acting on RNA	32/715	386/17697	0.000101765	0.038416421	0.037813863	11102/51106/144233/80119/4839/1665/10212/1973/80324/2021/81890/57038/55798/56339/23404/28960/5557/10785/9941/51095/9879/171568/80755/201626/441250/201973/54059/10436/10171/54920/5442/5511	32	down-regulated
