# Supplementary material for: Construction of mRNA prognosis signature associated with differentially expressed genes in early stage of stomach adenocarcinomas based on TCGA and GEO datasets
Source: Eur J Med Res. 2022 Oct 17;27:205. doi: 10.1186/s40001-022-00827-4 (PMC9578190; doi:10.1186/s40001-022-00827-4)
Supplement: Supplementary file 7 — Additional file 7: Table S5. KEGG pathways enriched the genes differentially expressed associated with the high-risk vs. low-risk group patients with STAD. [file 40001_2022_827_MOESM7_ESM.csv]

	ID	Description	GeneRatio	BgRatio	pvalue	p.adjust	qvalue	geneID	Count	diff
hsa04512	hsa04512	ECM-receptor interaction	13/234	88/8113	1.21E-06	0.000195433	0.000171846	ITGB1/COL4A6/COL4A5/FN1/DSPP/THBS1/ITGB5/ITGA1/GP9/ITGA8/LAMC1/SPP1/ITGB6	13	up-regulated
hsa05410	hsa05410	Hypertrophic cardiomyopathy	13/234	90/8113	1.57E-06	0.000195433	0.000171846	ITGB1/ACTC1/TPM2/DES/SGCA/ITGB5/ITGA1/CACNG4/ITGA8/CACNG1/TPM1/ITGB6/EDN1	13	up-regulated
hsa05414	hsa05414	Dilated cardiomyopathy	13/234	96/8113	3.31E-06	0.000244037	0.000214584	ITGB1/ACTC1/TPM2/DES/PLN/SGCA/ITGB5/ITGA1/CACNG4/ITGA8/CACNG1/TPM1/ITGB6	13	up-regulated
hsa04810	hsa04810	Regulation of actin cytoskeleton	20/234	218/8113	4.33E-06	0.000244037	0.000214584	ITGB1/MYLK/MYL9/FGF5/PAK1/CFL2/FN1/CHRM2/DOCK1/ITGB5/MYH11/ITGA1/ITGA8/PFN2/RRAS/ABI2/GNG12/ITGB6/PPP1R12B/NCKAP1	20	up-regulated
hsa04510	hsa04510	Focal adhesion	19/234	201/8113	4.90E-06	0.000244037	0.000214584	ITGB1/MYLK/MYL9/COL4A6/PAK1/COL4A5/FN1/DOCK1/THBS1/ITGB5/SHC1/ITGA1/ITGA8/LAMC1/SPP1/FLNC/ITGB6/FLNA/PPP1R12B	19	up-regulated
hsa05412	hsa05412	Arrhythmogenic right ventricular cardiomyopathy	10/234	77/8113	6.62E-05	0.002746414	0.00241494	ITGB1/DES/SGCA/ITGB5/ITGA1/CACNG4/ITGA8/CACNG1/DSG2/ITGB6	10	up-regulated
hsa04270	hsa04270	Vascular smooth muscle contraction	13/234	134/8113	0.000122732	0.004365741	0.003838825	MYLK/MYL9/PLA2G5/KCNMA1/ACTA2/KCNMB1/ACTG2/MYH11/MRVI1/ADRA1B/CALD1/EDN1/PPP1R12B	13	up-regulated
hsa04392	hsa04392	Hippo signaling pathway - multiple species	6/234	29/8113	0.000146918	0.004572838	0.004020927	PAK1/WWTR1/TEAD3/YAP1/TEAD1/FRMD1	6	up-regulated
hsa04024	hsa04024	cAMP signaling pathway	17/234	221/8113	0.000210372	0.005331413	0.004687947	MYL9/GNAI1/PAK1/PLN/CHRM2/DRD1/GRIA3/ATP1A2/GLP1R/NPY/OXTR/NPY1R/ADCYAP1/RRAS/CNGA3/EDN1/CREB3L2	17	up-regulated
hsa05165	hsa05165	Human papillomavirus infection	22/234	331/8113	0.000214113	0.005331413	0.004687947	MX1/PPP2R5B/ITGB1/COL4A6/ISG15/COL4A5/FN1/CDKN1A/WNT7A/THBS1/ITGB5/ITGA1/MAML2/ITGA8/EIF2AK2/LAMC1/SPP1/WNT16/ITGB6/TNFRSF1A/CREB3L2/ATP6V1E1	22	up-regulated
hsa04022	hsa04022	cGMP-PKG signaling pathway	14/234	167/8113	0.000319264	0.007226982	0.006354733	IRS1/MYLK/MYL9/GNAI1/KCNMA1/KCNMB1/PLN/RGS2/MEF2A/ATP1A2/MRVI1/IRS4/ADRA1B/CREB3L2	14	up-regulated
hsa05205	hsa05205	Proteoglycans in cancer	15/234	205/8113	0.00083583	0.01734347	0.01525023	ITGB1/PAK1/FN1/CDKN1A/WNT7A/THBS1/ITGB5/TWIST1/RRAS/HPSE2/WNT16/FLNC/FLNA/GAB1/PPP1R12B	15	up-regulated
hsa04080	hsa04080	Neuroactive ligand-receptor interaction	21/234	353/8113	0.001271309	0.024350463	0.021411525	GABRA5/CHRM2/CTSG/DRD1/GRIA3/GLP1R/NPY/TACR2/OXTR/NPY1R/ADCYAP1/MLNR/SCTR/CCKBR/GPR50/ADRA1B/PENK/PTH/EDN1/HCRTR1/UCN3	21	up-regulated
hsa04360	hsa04360	Axon guidance	13/234	182/8113	0.002279284	0.040538701	0.035645952	ITGB1/MYL9/SEMA3E/GNAI1/SEMA3A/PAK1/CFL2/PLXNB3/BMPR1B/NTN4/RRAS/TRPC1/SEMA3C	13	up-regulated
hsa04974	hsa04974	Protein digestion and absorption	9/234	103/8113	0.002819626	0.046805793	0.041156648	COL4A6/PGA4/PGA5/COL4A5/ATP1A2/PGA3/COL19A1/ELN/CPA2	9	up-regulated
hsa05168	hsa05168	Herpes simplex virus 1 infection	55/309	495/8113	2.43E-13	6.52E-11	6.52E-11	ZNF763/ZNF44/ZNF180/ZNF700/ZNF814/ZNF563/ZNF433/ZNF442/CYCS/ZNF684/ZNF714/ZNF430/ZNF799/ZNF324B/ZNF560/ZNF101/ZNF878/ZNF17/ZNF431/ZNF836/PIK3R2/IFNA13/ZNF225/ZSCAN32/ZNF557/ZNF317/ZNF749/ZNF443/ZNF589/ZNF823/ZNF549/ZNF564/ZNF184/ZNF419/ZIM3/ZNF441/ZNF721/SRSF2/ZNF20/ZNF324/ZNF552/ZNF624/ZNF107/ZNF230/ZNF200/ZNF77/ZNF729/ZNF440/ZNF90/ZNF169/ZNF616/ZNF766/SRSF4/TYK2/SRSF3	55	down-regulated
hsa03040	hsa03040	Spliceosome	17/309	147/8113	4.04E-05	0.005414419	0.005414419	U2AF1/HNRNPM/CCDC12/HNRNPA1/DHX15/LSM7/TCERG1/TRA2B/HNRNPA1L2/THOC2/RBM25/DDX46/SRSF2/SRSF4/NCBP1/SNRPD2/SRSF3	17	down-regulated
